# Supplementary material for: Integrating Divergence-Based Proteomic Analysis and Directed Network Diffusion to Characterize Diagnosis-Anchored Molecular Variability at the Metabolic Syndrome–Migraine Interface
Source: Int J Mol Sci. 2026 May 27;27(11):4820. doi: 10.3390/ijms27114820 (PMC13257391; doi:10.3390/ijms27114820)
Supplement: Supplementary file 1 [file ijms-27-04820-s001.zip]

Archive with 1 entries (1 files):
- ijms-4288229-supplementary.pdf
